# Supplementary material for: Vitamin D and Bone: A Story of Endocrine and Auto/Paracrine Action in Osteoblasts
Source: Nutrients. 2023 Jan 17;15(3):480. doi: 10.3390/nu15030480 (PMC9919888; doi:10.3390/nu15030480)
Supplement: Supplementary file 1 [file nutrients-15-00480-s001.zip]

Archive with 1 entries (1 files):
- nutrients-2105133-supplementary.pdf
